# Supplementary material for: ZFP36L1 and ZFP36L2 control LDLR mRNA stability via the ERK–RSK pathway
Source: Nucleic Acids Res. 2014 Aug 8;42(15):10037–49. doi: 10.1093/nar/gku652 (PMC4150769; doi:10.1093/nar/gku652)
Supplement: SUPPLEMENTARY DATA [file supp_gku652_nar-02430-y-2013-File008.xlsx]

## Sheet: Raw data for paper
Raw data of our quadruplicated experiments																								Adachi_TableS2
	Each Number of the column indicates the number of peptides identified by masspectrometer. Protein names and Symbols referred to the Entrez Gene database. The proteins identified by a common peptide sequence were indicated ‘or’ in Name column, and ‘|’ in Symbol column.
Symbol	Bait RNA	Beta-Actin	Beta-Actin	Beta-Actin	Beta-Actin	hnrnp A2/B1	hnrnp A2/B1	hnrnp A2/B1	hnrnp A2/B1	7SK ncRNA	7SK ncRNA	7SK ncRNA	7SK ncRNA	IFNA1	IFNA1	IFNA1	IFNA1	MBP	MBP	MBP	MBP	LDLR	LDLR	LDLR	LDLR	MYC	MYC	MYC	MYC
ACAP2	centaurin, beta 2	0	0	0	0	0	0	0	0	0	0	0	0	1	1	2	1	1	0	0	0	0	0	0	0	1	0	0	1
ACTA1|ACTA2|ACTB|ACTC1|ACTG1|ACTG2	actin; alpha skeletal muscle or aortic smooth muscle or cytoplasmic 1 or alpha cardiac muscle 1 or cytoplasmic 2 or gamma-enteric smooth muscle	2	2	2	2	2	2	2	2	1	2	0	0	2	2	2	2	2	2	2	2	2	2	2	2	2	2	2	2
ACTA1|ACTA2|ACTC1|ACTG2	actin; alpha skeletal muscle or aortic smooth muscle or alpha cardiac muscle 1 or gamma-enteric smooth muscle	1	0	1	1	0	0	1	1	0	0	1	1	1	1	1	1	1	0	1	1	1	1	0	0	1	0	1	0
ACTA2|ACTB|ACTBL2|ACTC1|ACTG1|ACTG2	actin family	1	1	1	1	0	0	0	0	0	0	0	0	1	1	1	1	0	0	0	0	0	0	0	0	1	1	1	1
ACTB|ACTG1	actin family	0	0	0	0	0	0	0	1	0	0	0	0	0	0	0	0	1	0	0	0	0	0	0	0	0	0	0	0
ADAR	double-stranded RNA-specific adenosine deaminase	11	11	12	11	10	8	8	11	6	7	3	4	12	13	12	12	7	9	8	6	9	9	11	8	11	12	9	9
ADARB1	double-stranded RNA-specific editase 1	1	0	1	0	0	0	0	0	0	0	0	0	0	1	1	2	0	0	0	0	0	0	0	0	0	0	1	1
AHNAK	neuroblast differentiation-associated protein AHNAK; isoform 1	0	0	0	0	0	0	0	0	0	0	1	0	0	0	0	0	0	0	0	0	0	0	0	0	0	0	0	0
ALB	serum albumin	2	0	0	0	0	0	0	0	0	0	0	0	4	0	0	0	0	0	0	0	0	0	0	0	2	0	0	0
ALG13	asparagine-linked glycosylation 13 homolog (S. cerevisiae)	0	0	0	1	1	0	0	0	0	0	0	1	3	2	3	2	1	0	1	1	0	0	0	0	0	0	0	0
ANKFY1	KIAA1255 protein family	2	1	1	1	0	0	0	0	0	0	0	0	3	1	2	3	0	0	0	0	0	0	0	0	1	1	1	1
BAT1	spliceosome RNA helicase BAT1	0	1	1	1	0	0	0	0	0	0	0	0	0	0	0	0	0	0	0	0	0	0	0	0	1	1	0	1
BAT1|DDX39	RNA helicase family	0	0	0	0	0	0	0	0	0	0	0	0	0	0	0	0	0	0	1	1	0	0	0	0	0	0	0	0
BAZ1A	bromodomain adjacent to zinc finger domain protein 1A	0	0	0	0	0	0	0	0	8	4	4	3	0	0	0	0	0	0	0	0	0	0	0	0	0	0	0	0
BCLAF1	bcl-2-associated transcription factor 1; isoform 2	1	2	1	1	6	8	7	8	5	3	2	3	2	3	2	3	7	7	7	6	5	5	5	7	2	3	2	2
BOLA2	BolA-like protein 2	1	1	1	1	1	1	1	0	1	1	1	1	1	1	1	1	0	1	0	1	1	1	1	1	1	1	1	1
BOLA2|BOLA2B	; BolA-like protein 2 or bolA-like protein 2	0	0	0	0	0	0	0	0	0	0	0	0	0	1	1	0	0	0	0	0	0	0	0	0	0	0	0	0
C14orf166	homeobox prox 1	1	1	1	1	0	0	0	0	0	0	0	0	0	1	0	1	0	0	0	0	0	0	0	0	0	1	1	1
C17orf79	cooperator of PRMT5	0	0	0	0	0	0	0	0	0	0	0	0	0	1	0	0	0	1	1	0	0	0	0	0	0	0	0	0
C18orf54	hypothetical protein LOC162681	0	0	0	0	0	0	0	0	0	0	0	0	0	0	0	0	0	1	0	1	0	0	0	0	0	0	0	0
C1QBP	complement component 1 Q subcomponent-binding protein, mitochondrial	1	1	1	1	2	2	1	2	0	1	0	0	4	4	4	4	2	1	2	2	2	2	2	2	2	1	2	2
C22orf28	hypothetical protein LOC51493	1	1	1	1	0	2	0	0	1	1	0	0	1	1	1	1	1	1	1	1	0	0	0	0	1	1	1	1
CALR	calreticulin	0	0	0	0	0	0	0	0	0	0	0	0	0	0	0	0	1	0	0	0	0	0	0	0	0	0	0	0
CAPRIN1	caprin-1	0	0	0	0	0	0	0	0	2	1	1	1	0	0	0	0	1	0	1	0	0	0	0	0	0	0	0	0
CCAR1	cell division cycle and apoptosis regulator protein 1	13	14	13	12	0	0	0	0	0	0	0	0	0	0	0	0	0	0	0	0	2	0	2	1	11	9	13	11
CCDC47	coiled-coil domain-containing protein 47	0	0	0	0	0	0	0	0	0	0	0	0	0	0	0	0	0	0	0	0	0	0	0	0	0	0	0	1
CCT2	T-complex protein 1 subunit beta	0	0	0	0	0	0	0	0	0	0	0	0	0	0	0	0	0	0	0	1	0	0	0	0	0	0	0	0
CCT4	T-complex protein 1 subunit delta	1	0	0	0	0	0	0	0	0	0	0	0	1	0	1	1	0	0	0	0	0	0	0	0	0	0	0	0
CCT5	T-complex protein 1 subunit epsilon	0	0	0	0	0	0	0	0	0	0	0	0	0	0	1	0	0	0	0	1	0	0	0	0	0	0	0	0
CCT6A	T-complex protein 1 subunit zeta	1	1	1	1	0	0	0	0	1	1	0	0	2	1	1	1	2	1	0	0	0	0	0	0	1	1	2	1
CCT7	T-complex protein 1 subunit eta; isoform a	0	0	0	0	0	0	0	0	1	1	0	0	1	1	1	0	0	0	0	0	0	0	0	0	0	0	0	0
CCT8	T-complex protein 1 subunit theta	0	0	0	0	0	0	0	1	0	0	0	0	0	0	1	2	0	0	0	0	0	0	0	0	0	0	0	0
CDK13	cell division cycle 2-like 5; isoform 2	0	0	0	0	0	0	0	0	1	1	0	0	0	0	0	0	0	0	0	0	0	0	0	0	0	0	0	0
CDK9	cell division protein kinase 9	0	0	0	0	0	0	0	0	3	3	2	2	0	0	0	0	0	0	0	0	0	0	0	0	0	0	0	0
CELF1	CUG triplet repeat, RNA-binding protein 1	4	4	4	4	3	3	4	3	3	3	3	3	4	3	2	3	0	0	0	0	3	2	3	3	1	1	1	1
CELF2	CUG triplet repeat, RNA binding protein 2; isoform unknown	1	1	1	1	0	0	0	0	0	0	0	0	0	0	0	0	0	0	0	0	0	0	0	0	0	0	0	0
CEP70	centrosomal protein of 70 kDa	0	0	0	0	0	0	0	0	1	1	0	0	0	0	0	0	0	0	0	0	0	0	0	0	0	0	0	0
CHD3	chromodomain-helicase-DNA-binding protein 3	0	0	0	0	0	0	0	0	1	2	1	0	0	0	0	0	0	0	0	0	0	0	0	0	0	0	0	0
CHD7	chromodomain-helicase-DNA-binding protein 7	0	0	0	0	0	0	0	0	0	0	0	4	0	0	0	0	0	0	0	0	0	0	0	0	0	0	0	0
CHID1	chitinase domain-containing protein 1; isoform a	4	3	3	3	4	3	3	4	3	3	2	3	5	6	6	4	4	4	4	4	5	5	5	4	4	4	4	4
CHRAC1	chromatin accessibility complex protein 1	0	0	0	0	0	0	0	0	1	1	0	0	0	0	0	0	0	0	0	0	0	0	0	0	0	0	0	0
CIRBP	cold-inducible RNA-binding protein	1	1	1	1	2	1	1	1	0	0	1	1	1	1	1	1	0	0	0	1	1	1	1	1	1	2	2	1
CKAP4	cytoskeleton-associated protein 4	1	1	1	1	0	0	0	0	0	1	0	0	1	1	1	0	0	0	0	0	0	0	0	0	1	1	1	1
CKAP5	cytoskeleton-associated protein 5	1	0	0	0	0	0	0	0	0	0	0	0	0	0	0	0	0	0	0	0	0	0	0	0	0	0	1	0
CLNS1A	methylosome subunit pICln	0	0	0	0	0	0	0	0	0	0	0	0	1	1	1	1	0	0	0	0	0	0	0	0	0	0	0	0
CLTC|CLTC	; clathrin heavy chain 1 or clathrin, heavy polypeptide-like 2	1	0	1	1	0	0	0	0	0	0	0	0	0	1	0	1	0	0	0	0	0	0	0	0	1	1	0	1
CLTC|CLTC|CLTCL1	; clathrin heavy chain 1 or clathrin heavy chain 2 or clathrin, heavy polypeptide-like 2	1	1	1	1	0	0	0	0	0	0	0	0	1	1	1	1	0	0	0	0	0	0	0	0	1	1	1	1
CMAS	N-acylneuraminate cytidylyltransferase	0	0	0	0	0	0	0	0	1	0	0	0	0	0	0	0	0	0	0	0	0	0	0	0	0	0	0	0
COL12A1	collagen alpha-1(XII) chain	0	0	0	0	0	0	0	0	0	0	0	0	0	0	0	1	0	0	0	0	0	0	0	0	0	0	0	0
CPSF7	pre-mRNA cleavage factor I, 59 kDa subunit	1	1	1	1	0	0	0	0	1	2	0	0	1	1	0	1	0	0	0	0	0	0	0	0	1	1	1	1
CSDA	DNA-binding protein A	1	1	1	1	1	1	1	1	1	1	0	0	1	2	1	1	1	1	1	1	1	1	1	1	1	1	1	1
CSDA|YBX1	binding protein family	2	2	2	2	1	1	1	2	2	2	2	2	2	2	2	2	2	2	2	2	1	1	2	2	2	2	2	2
CSDA|YBX1|YBX2	binding protein family	2	2	2	1	1	0	0	1	1	2	2	2	2	2	2	2	2	1	2	1	1	1	1	1	2	2	2	2
CSDE1	cold shock domain-containing protein E1	0	0	0	0	0	0	0	0	1	0	0	0	0	0	0	0	0	0	0	0	0	0	0	0	2	1	1	0
CSTB	cystatin-B	0	0	0	0	0	0	0	0	0	0	0	0	0	0	0	0	1	0	0	0	0	0	0	0	0	0	0	0
CSTF2|CSTF2T	cleavage stimulation; factor, 3' pre-RNA, subunit 2, 64kDa, tau or factor subunit 2	0	0	0	0	0	0	0	0	0	0	0	0	0	0	0	0	0	0	0	0	0	0	0	0	1	1	1	1
CSTF3	cleavage stimulation factor subunit 3	0	0	0	0	0	0	0	0	0	0	0	0	0	0	0	0	0	0	0	0	0	0	0	0	2	2	2	2
DAZAP1	DAZ-associated protein 1	1	0	1	0	2	2	1	2	0	0	0	0	0	0	0	1	0	0	0	0	0	0	0	0	4	3	3	4
DCTN2	dynactin subunit 2	1	0	0	1	0	0	0	0	1	0	0	0	1	1	1	1	0	0	0	0	0	0	0	0	1	1	1	1
DDX1	ATP-dependent RNA helicase DDX1	0	1	1	1	0	0	0	0	1	0	0	0	0	0	0	0	0	0	2	1	0	0	0	0	0	0	0	1
DDX17	probable ATP-dependent RNA helicase DDX17	0	1	2	1	2	1	1	2	1	1	3	4	0	1	0	0	3	3	2	2	3	3	2	3	0	0	0	0
DDX17|DDX5	probable ATP-dependent RNA helicase; DDX17 or DDX5	1	1	1	1	1	1	1	1	1	1	1	1	0	1	0	0	1	2	1	2	1	1	1	1	0	1	0	0
DDX20	probable ATP-dependent RNA helicase DDX20	0	1	0	1	2	2	2	2	4	4	3	3	0	0	1	1	2	2	1	1	2	3	3	3	1	1	1	1
DDX3X	ATP-dependent RNA helicase DDX3X	3	2	3	2	2	1	2	2	3	2	2	2	1	1	1	1	3	4	5	4	2	2	3	2	2	2	2	1
DDX3X|DDX3Y	ATP-dependent RNA helicase; DDX3X or DDX3Y	1	2	2	2	2	2	1	2	2	0	1	2	0	1	0	1	2	2	2	2	2	3	2	2	1	1	1	1
DDX5	probable ATP-dependent RNA helicase DDX5	2	2	1	2	3	4	3	4	5	5	5	5	0	0	0	0	5	5	5	6	4	5	5	4	0	1	0	0
DDX6	probable ATP-dependent RNA helicase DDX6	0	0	0	0	0	0	0	0	0	0	0	0	0	0	0	0	1	0	0	1	1	1	1	0	0	0	0	0
DGCR8	microprocessor complex subunit DGCR8	0	0	0	0	0	0	0	0	0	0	0	0	0	0	0	0	0	0	0	0	0	0	0	0	0	0	0	1
DHX15	putative pre-mRNA-splicing factor ATP-dependent RNA helicase DHX15	1	0	0	0	0	0	0	0	2	2	0	1	0	0	0	0	0	0	0	0	0	0	0	0	1	0	0	0
DHX30	putative ATP-dependent RNA helicase DHX30	5	6	6	6	1	2	1	0	11	9	9	8	2	1	1	0	7	7	5	7	10	10	10	10	3	3	3	3
DHX36	probable ATP-dependent RNA helicase DHX36	4	6	4	6	2	2	2	4	7	7	11	11	3	3	3	4	3	4	2	2	1	0	4	3	6	6	6	5
DHX9	ATP-dependent RNA helicase A	29	28	28	28	22	21	18	19	21	20	21	20	28	27	27	26	18	18	16	18	21	21	21	22	28	28	29	26
DICER1	endoribonuclease Dicer	1	2	1	1	2	3	3	3	1	1	1	1	1	1	2	2	1	1	1	1	4	3	4	5	1	1	1	1
DKC1	H/ACA ribonucleoprotein complex subunit 4	0	0	0	0	0	0	0	0	1	0	0	0	0	0	0	0	1	1	0	0	0	0	0	0	0	0	0	0
DZIP3	E3 ubiquitin-protein ligase DZIP3	0	1	0	1	0	0	0	0	0	0	0	0	0	0	0	0	0	0	0	0	0	0	0	0	1	1	1	1
EEF1A1	eukaryotic translation elongation factor 1; alpha 1 or alpha-like 3	0	0	1	0	0	0	0	0	0	0	1	1	1	1	1	1	0	1	1	0	0	1	1	1	1	0	0	0
EEF1A1|EEF1A2	eukaryotic translation elongation factor 1; alpha 1 or alpha 2 or alpha-like 3	0	0	0	0	2	1	1	2	2	2	2	2	0	0	0	1	0	0	1	0	1	1	1	1	1	0	0	0
EEF1B2	eukaryotic translation elongation factor 1 beta 2	1	1	0	0	2	1	1	1	0	0	0	0	1	1	1	1	2	2	2	1	1	1	1	1	1	1	1	0
EEF1G	elongation factor 1-gamma	2	2	1	1	1	1	1	0	1	1	1	0	2	2	2	2	1	1	0	1	1	1	1	1	1	1	2	2
EIF2AK2	interferon-induced, double-stranded RNA-activated protein kinase	13	14	14	13	14	14	14	13	9	11	10	10	15	13	15	15	7	8	7	7	12	12	13	13	12	14	13	12
EIF2B1	translation initiation factor eIF-2B subunit alpha	0	0	0	0	0	0	0	0	1	1	0	0	0	0	0	0	0	0	0	0	0	0	0	0	0	0	0	0
EIF2C1|EIF2C2|EIF2C3|EIF2C4	protein; argonaute-1 or argonaute-2 or argonaute-3 or argonaute-4	0	0	0	0	0	0	0	0	0	0	0	0	1	1	0	0	0	0	0	0	0	0	0	0	0	0	0	0
EIF3A	eukaryotic translation initiation factor 3, subunit A	0	0	0	0	0	0	0	0	0	0	0	0	0	0	0	0	0	0	0	1	0	0	0	0	0	0	0	0
EIF3B	eukaryotic translation initiation factor 3 subunit B	0	0	1	0	0	0	0	0	0	0	0	0	1	0	0	0	0	0	0	0	0	0	0	0	1	0	0	0
EIF3E	eukaryotic translation initiation factor 3, subunit E	0	0	0	0	0	0	0	0	0	0	0	0	0	0	2	0	0	0	0	0	0	0	0	0	0	0	0	0
EIF3L	eukaryotic translation initiation factor 3 subunit 6 interacting	0	0	0	0	0	0	0	0	0	0	0	0	0	0	0	1	0	0	0	0	0	0	0	0	0	0	0	1
EIF3M	eukaryotic translation initiation factor 3 subunit M	1	1	1	1	0	0	0	0	0	0	0	0	1	1	1	1	0	0	0	0	0	0	0	0	1	1	1	1
EIF4A1	eukaryotic initiation factor 4A-I	0	0	1	1	0	0	0	0	0	0	0	0	1	1	1	0	0	0	0	0	0	0	0	0	0	1	0	0
EIF4B	eukaryotic translation initiation factor 4B	9	11	11	11	11	10	10	11	12	12	9	8	12	13	13	13	11	10	8	9	9	8	10	11	11	11	11	11
EIF5A|EIF5A2	eukaryotic translation initiation factor; 5A-1	0	0	0	0	1	1	1	1	0	0	0	0	0	0	0	0	1	1	0	1	1	0	0	0	0	0	0	0
EIF5A|EIF5A2|EIF5AL1|EIF5AL1	; eukaryotic translation initiation factor 5A	0	0	0	0	0	0	0	0	0	0	0	0	1	0	0	0	0	0	0	0	0	0	0	0	1	1	0	0
EIF6	eukaryotic translation initiation factor 3 subunit A	1	0	0	1	0	0	0	0	0	0	0	0	1	1	0	0	0	0	0	0	0	0	0	0	1	0	1	1
ELAVL1	ELAV-like protein 1	5	5	5	5	4	7	5	6	0	0	0	0	5	5	4	3	4	4	5	3	5	5	6	6	6	5	6	5
ELAVL1|ELAVL2|ELAVL4	ELAV-like protein; 1 or 2 or 4	1	1	1	1	1	1	1	1	0	0	0	0	1	1	0	0	0	0	0	0	0	0	0	0	1	1	1	1
EPRS	bifunctional aminoacyl-tRNA synthetase	0	0	0	0	0	0	0	0	0	0	0	1	0	0	0	0	0	0	0	1	0	0	0	0	0	0	0	0
ERH	enhancer of rudimentary homolog	2	3	3	2	2	2	1	3	3	2	2	2	2	1	2	2	1	2	1	2	2	2	2	1	2	1	3	3
EWSR1	RNA-binding protein EWS	0	0	0	0	1	1	1	1	1	1	0	0	0	0	0	0	0	0	0	0	0	0	0	0	0	0	0	0
FAM120A	constitutive coactivator of PPAR-gamma-like protein 1	0	0	0	0	0	0	0	0	0	0	0	0	0	0	0	0	1	1	1	0	0	0	0	0	0	0	0	0
FAM184A	hypothetical protein LOC79632	0	0	0	0	0	0	0	0	0	0	0	0	0	0	0	0	0	0	0	0	0	0	0	0	0	0	0	1
FLNA	filamin-A	1	1	1	1	0	0	0	0	0	0	0	0	1	2	1	2	0	0	0	0	0	0	0	0	0	1	0	0
FMR1	fragile X mental retardation 1 protein	0	0	0	0	0	0	0	0	1	2	0	1	0	0	0	0	0	0	0	0	0	0	0	0	0	0	0	0
FUBP1	far upstream element-binding protein 1	0	1	0	0	0	0	0	0	0	0	0	0	0	0	0	0	0	0	0	0	0	0	0	0	0	0	0	0
FUBP1|KHSRP	far upstream element binding protein family	1	1	1	1	0	0	0	0	0	0	0	0	0	0	0	0	0	0	0	0	0	0	0	0	0	0	0	0
FUBP3	far upstream element-binding protein 3	7	7	7	7	2	4	2	4	0	0	0	0	2	2	3	3	0	0	0	0	0	0	0	0	3	4	4	4
FUS	RNA-binding protein FUS	1	0	1	1	2	1	1	1	2	1	1	1	0	0	0	0	1	1	1	1	0	0	0	0	1	0	0	1
FXR1	fragile X mental retardation syndrome-related protein 1	0	0	0	0	0	0	0	0	2	3	1	1	0	0	0	0	0	0	0	0	0	0	0	0	0	0	0	0
FXR1|FXR2	fragile X mental retardation syndrome-related protein; 1 or 2	0	0	0	0	0	0	0	0	1	1	1	1	0	0	0	0	0	0	0	0	0	0	0	0	0	0	0	0
G3BP2	ras GTPase-activating protein-binding protein 2	0	0	0	0	0	0	0	0	1	1	1	0	0	0	0	0	0	0	0	0	0	0	0	0	0	0	0	0
GAR1	nucleolar protein family A, member 1	0	0	0	0	0	0	0	0	0	0	0	0	0	0	0	0	0	0	0	0	0	0	1	0	0	0	0	0
GEMIN4	component of gems 4	0	0	0	0	0	0	0	0	1	2	2	0	0	0	0	0	0	1	1	0	0	0	0	0	0	0	0	0
GEMIN5	gem-associated protein 5	0	0	0	0	0	0	0	0	0	0	0	0	0	0	0	0	0	0	0	0	0	0	0	0	1	0	1	1
GRSF1	G-rich sequence factor 1; isoform 2	1	2	1	0	0	0	0	0	0	0	2	2	0	0	0	0	0	0	0	0	0	0	0	0	0	0	0	0
GRWD1	glutamate-rich WD repeat-containing protein 1	0	0	0	0	0	0	0	0	0	1	0	1	0	0	0	0	0	0	0	0	0	0	0	0	0	0	0	0
GTF3C1	general transcription factor 3C polypeptide 1	0	0	0	0	0	0	0	0	4	3	2	2	0	0	0	0	0	0	0	0	0	0	0	0	0	0	0	0
GTF3C2	general transcription factor 3C polypeptide 2	0	0	0	0	0	0	0	0	2	2	0	2	0	0	0	0	0	0	0	0	0	0	0	0	0	0	0	0
GTF3C3	general transcription factor 3C polypeptide 3	0	0	0	0	0	0	0	0	4	4	1	1	0	0	0	0	0	0	0	0	0	0	0	0	0	0	0	0
GTF3C4	general transcription factor 3C polypeptide 4	0	0	0	0	0	0	0	0	3	4	3	2	0	0	0	0	0	0	0	0	0	0	0	0	0	0	0	0
GTF3C5	general transcription factor 3C polypeptide 5	0	0	0	0	0	0	0	0	6	4	2	4	0	0	0	0	0	0	0	0	0	0	0	0	0	0	0	0
GTF3C6	general transcription factor 3C polypeptide 6	0	0	0	0	0	0	0	0	1	1	0	0	0	0	0	0	0	0	0	0	0	0	0	0	0	0	0	0
H1FX	histone H1x	0	0	1	1	0	0	0	0	0	0	0	0	0	0	0	0	1	1	1	1	1	1	1	1	0	0	0	0
H2AFJ|HIST1H2AD|HIST1H2AG|HIST1H2AH|HIST1H2AK|HIST2H2AA3|HIST2H2AC	histone family	0	0	0	0	0	0	0	0	0	0	0	0	0	0	0	0	0	0	0	0	1	0	0	0	0	0	0	0
H2BFS|HIST1H2BA|HIST1H2BB|HIST1H2BC|HIST1H2BD|HIST1H2BE|HIST1H2BG|HIST1H2BH|HIST1H2BJ|HIST1H2BK|HIST1H2BL|HIST1H2BM|HIST1H2BN|HIST1H2BO|HIST2H2BE|HIST2H2BF|HIST3H2BB	histone family	0	0	0	0	0	0	0	0	0	1	0	0	0	0	0	0	0	0	0	0	0	0	0	0	0	0	0	0
H2BFS|HIST1H2BC|HIST1H2BD|HIST1H2BE|HIST1H2BG|HIST1H2BH|HIST1H2BK|HIST1H2BL|HIST1H2BM|HIST1H2BN|HIST2H2BF	histone family	0	0	0	0	0	0	0	0	0	0	0	0	0	0	0	0	0	0	1	1	1	1	0	0	0	0	0	0
HDLBP	vigilin	0	0	0	0	0	0	0	0	1	1	0	0	1	1	0	1	0	0	0	0	0	0	0	0	0	0	0	0
HDX	highly divergent homeobox	0	0	0	0	0	0	0	0	0	0	0	0	0	0	0	0	1	0	0	0	0	0	0	1	0	0	0	0
HEXIM1	protein HEXIM1	0	0	0	0	0	0	0	0	2	2	1	1	0	0	0	0	0	0	0	0	0	0	0	0	0	0	0	0
HIST1H1A|HIST1H1C|HIST1H1D|HIST1H1E|HIST1H1T	histone; H1.1 or H1.2 or H1.3 or H1.4 or H1t	1	1	1	1	1	1	1	1	1	1	1	1	1	1	1	1	1	1	1	1	1	1	1	1	1	1	1	1
HIST1H1C	histone H1.2	0	0	1	0	0	0	1	0	1	1	0	0	0	0	0	0	1	1	1	1	1	1	1	0	0	0	0	0
HIST1H1C|HIST1H1D|HIST1H1E	histone; H1.2 or H1.3 or H1.4	2	2	2	2	1	1	1	1	1	1	2	1	2	2	2	2	2	2	2	2	2	2	2	2	1	1	1	1
HIST1H1C|HIST1H1E	histone; H1.2 or H1.4	1	1	0	0	0	0	0	0	0	0	0	0	0	0	0	0	0	0	0	0	0	0	0	0	0	0	0	0
HIST1H2BB|HIST1H2BJ|HIST1H2BO|HIST2H2BC|HIST2H2BE|HIST3H2BB	histone cluster; 1, H2bb or 1, H2bj or 1, H2bo or 2, H2bc or 2, H2be or 3, H2bb	0	0	0	0	0	0	0	0	0	0	1	0	0	0	0	0	0	0	0	0	0	0	0	0	0	0	0	0
HNRNPA0	heterogeneous nuclear ribonucleoprotein A0	2	2	2	2	3	3	2	3	1	1	2	1	0	0	0	0	1	2	1	1	0	0	0	0	2	2	2	2
HNRNPA0|HNRNPA1|HNRNPA1L2|HNRNPA2B1	nuclear ribonucleoprotein family	0	0	0	0	0	1	0	1	0	0	0	0	0	0	0	0	0	0	0	0	0	0	0	0	0	0	0	0
HNRNPA1	heterogeneous nuclear ribonucleoprotein A1	2	2	2	2	1	1	1	1	0	1	0	0	0	0	0	0	1	1	1	1	0	0	0	0	2	1	2	2
HNRNPA1|HNRNPA1L2	heterogeneous nuclear ribonucleoprotein A1 family	8	8	6	7	8	8	7	7	7	6	6	6	3	2	2	2	6	6	5	6	5	5	4	3	8	6	8	8
HNRNPA2B1	heterogeneous nuclear ribonucleoprotein A2/B1	6	7	7	5	8	9	10	10	6	5	5	6	0	0	0	1	4	6	7	5	1	1	1	1	9	8	6	8
HNRNPA3	heterogeneous nuclear ribonucleoprotein A3	3	3	3	5	7	5	7	7	1	1	3	4	0	0	0	0	3	2	1	1	0	0	1	1	3	4	3	3
HNRNPAB	heterogeneous nuclear ribonucleoprotein AB	4	4	5	4	4	4	4	4	2	2	3	3	4	5	4	4	4	3	4	3	3	4	3	3	3	4	5	4
HNRNPAB|HNRNPD	heterogeneous nuclear ribonucleoprotein; AB or D	1	1	1	1	0	0	0	0	0	0	0	0	1	1	0	0	0	0	0	0	0	0	0	0	1	1	1	1
HNRNPC|HNRNPCL1	heterogeneous nuclear ribonucleoprotein; C or C-like 1	1	1	1	1	0	0	1	0	0	0	0	0	0	0	0	0	1	1	1	1	0	0	0	0	1	1	1	1
HNRNPD	heterogeneous nuclear ribonucleoprotein D	5	6	6	7	4	5	4	4	4	3	3	3	5	4	5	4	5	5	4	5	4	4	4	5	6	6	6	5
HNRNPF	heterogeneous nuclear ribonucleoprotein F	0	0	1	1	0	0	0	0	3	2	3	3	0	0	0	0	1	0	3	2	0	0	0	0	0	1	0	0
HNRNPH1	heterogeneous nuclear ribonucleoprotein H1	0	0	0	0	0	2	0	2	1	2	1	1	0	0	0	0	0	0	1	0	1	1	2	1	0	0	0	0
HNRNPH3	heterogeneous nuclear ribonucleoprotein H3	0	0	0	0	1	0	0	1	0	0	0	0	0	0	0	0	0	0	0	0	0	0	0	0	0	0	0	0
HNRNPK	heterogeneous nuclear ribonucleoprotein K; isoform b	7	6	7	7	2	2	2	3	4	4	2	3	5	4	6	5	7	8	6	7	3	4	4	5	5	5	3	5
HNRNPL	heterogeneous nuclear ribonucleoprotein L	0	0	1	0	0	0	0	0	1	3	1	2	6	4	7	6	2	0	1	1	2	2	2	2	4	3	2	5
HNRNPM	heterogeneous nuclear ribonucleoprotein M; isoform a	7	7	8	8	3	2	4	3	1	1	1	1	0	0	0	0	1	1	1	1	2	2	2	2	0	0	0	0
HNRNPR	heterogeneous nuclear ribonucleoprotein R	7	8	7	9	11	10	10	10	3	3	2	2	7	9	5	8	7	7	7	6	6	6	7	6	8	8	8	8
HNRNPU	heterogeneous nuclear ribonucleoprotein U (scaffold attachment	18	19	18	18	11	9	10	9	7	8	6	4	9	10	10	9	11	12	11	11	6	6	7	8	18	16	16	19
HNRNPUL1	E1B-55kDa-associated protein 5	6	6	5	5	4	6	5	6	5	5	4	2	5	4	5	5	3	4	4	3	3	3	4	4	5	6	6	6
HNRNPUL2	heterogeneous nuclear ribonucleoprotein U-like 2	1	1	1	0	3	1	2	1	0	0	2	2	0	0	0	0	0	0	0	0	0	0	0	0	1	1	1	1
HNRPDL	heterogeneous nuclear ribonucleoprotein D-like	6	5	6	5	6	5	6	6	0	0	0	0	5	5	4	4	5	6	4	5	1	1	1	1	5	5	5	5
HNRPLL	heterogeneous nuclear ribonucleoprotein L-like; isoform 1	0	0	0	0	0	0	0	0	0	0	0	0	0	0	0	0	0	0	0	0	0	0	0	0	0	0	0	1
HSP90AA1	heat shock protein HSP 90-alpha	0	0	0	0	1	0	0	0	0	0	0	0	2	0	0	2	0	0	0	1	0	0	0	0	0	2	1	1
HSP90AA1|HSP90AA2	heat shock protein; HSP 90-alpha or 90kDa alpha (cytosolic), class A member 2	0	0	0	1	1	1	0	0	0	0	0	0	0	0	1	0	0	0	0	0	1	0	0	0	0	0	0	0
HSP90AA1|HSP90AA2|HSP90AB1	heat shock protein; HSP 90-alpha or 90kDa alpha (cytosolic), class A member 2 or HSP 90-beta or 90kDa alpha (cytosolic), class B member 2	1	1	2	2	1	1	2	2	2	2	1	1	2	2	2	2	2	2	2	2	1	2	2	2	2	2	2	2
HSP90AA1|HSP90AB1	heat shock protein HSP; 90-alpha	0	1	1	2	1	1	1	1	0	1	0	0	1	2	1	2	0	0	0	0	0	0	0	0	2	0	1	1
HSP90AB1	heat shock protein HSP 90-beta	0	0	0	0	1	1	1	0	0	1	1	0	0	0	0	0	1	1	1	1	1	0	1	1	0	0	0	0
HSP90AB1|HSP90B1	; heat shock protein HSP 90-beta or endoplasmin	0	0	0	0	0	0	0	0	0	0	0	0	0	0	0	0	0	0	0	0	0	1	1	1	0	0	0	0
HSPA1A|HSPA1B	heat shock 70 kDa protein 1A/1B;	2	3	4	3	4	7	5	7	8	6	5	5	6	5	5	5	7	6	6	7	5	5	6	4	4	4	4	3
HSPA1A|HSPA1B|HSPA1L	heat shock 70 kDa protein; 1A/1B or 1-like	2	2	2	2	2	2	1	1	1	2	2	2	2	2	2	2	1	1	2	1	1	2	3	3	2	2	2	2
HSPA2|HSPA6|HSPA8	heat; shock-related 70 kDa protein 2 or shock 70 kDa protein 6 or shock cognate 71 kDa protein	0	0	0	0	0	0	0	0	1	1	1	1	0	0	0	1	1	0	1	1	1	1	1	1	1	1	0	1
HSPA5	78 kDa glucose-regulated protein	0	0	0	0	0	0	0	0	0	0	0	0	0	0	0	0	0	0	0	1	0	0	0	1	0	0	0	0
HSPA8	heat shock cognate 71 kDa protein; isoform 2	2	3	3	3	5	6	6	7	7	6	6	6	5	6	6	5	7	4	6	7	5	2	7	6	5	4	2	3
IARS	isoleucyl-tRNA synthetase, cytoplasmic	0	1	1	0	0	0	0	0	0	0	0	0	0	0	0	0	0	0	0	0	0	0	0	0	0	0	0	1
ICT1	peptidyl-tRNA hydrolase ICT1, mitochondrial	0	0	0	0	0	0	0	0	0	0	0	0	0	0	0	0	0	1	0	0	0	0	0	0	0	0	0	0
IFIT5	interferon-induced protein with tetratricopeptide repeats 5	8	7	8	8	7	6	5	6	2	1	0	0	7	7	7	7	1	2	2	1	5	6	5	5	2	1	2	2
IGF2BP1	insulin-like growth factor 2 mRNA-binding protein 1	14	13	13	11	3	4	5	6	8	8	12	6	14	16	13	14	13	12	12	14	13	14	14	15	17	17	17	17
IGF2BP1|IGF2BP3	insulin-like growth factor 2 mRNA-binding protein; 1	3	3	3	3	1	0	1	1	2	2	2	2	3	2	2	3	3	3	3	3	3	3	3	3	3	3	3	3
IGF2BP2	insulin-like growth factor 2 mRNA-binding protein 2; isoform b	0	0	0	0	0	0	0	0	0	0	0	0	2	1	1	1	0	0	2	1	2	2	0	0	6	6	7	7
IGF2BP3	insulin-like growth factor 2 mRNA-binding protein 3	1	1	1	1	0	0	0	0	1	1	0	0	3	3	2	2	1	2	1	1	3	2	3	3	5	5	4	4
ILF2	interleukin enhancer-binding factor 2	13	13	14	13	12	13	14	14	9	10	11	11	12	12	13	13	10	8	9	9	10	12	13	13	11	13	13	13
ILF3	interleukin enhancer-binding factor 3	2	2	2	2	1	1	2	1	1	1	2	2	2	2	2	2	1	0	1	1	1	1	2	1	2	2	2	2
IVNS1ABP	influenza virus NS1A-binding protein	1	1	1	1	2	3	2	1	2	2	0	2	2	2	2	2	1	1	2	2	1	0	1	1	1	1	2	1
KHDRBS1	KH domain-containing, RNA-binding, signal transduction-associated	1	1	2	2	3	3	3	3	1	1	0	0	2	2	2	2	4	3	2	3	1	1	1	1	3	2	2	2
KHDRBS1|KHDRBS2|KHDRBS3	KH domain-containing, RNA-binding, signal transduction-associated;	0	0	0	0	1	1	1	1	0	0	0	0	0	0	0	1	1	1	1	1	0	1	0	0	1	1	1	1
KHSRP	far upstream element-binding protein 2	3	2	2	2	1	1	0	1	0	0	0	0	2	2	1	1	0	0	0	0	1	0	1	1	2	1	1	2
KIAA1543	calmodulin-regulated spectrin-associated protein 3; isoform 2	1	1	1	0	0	0	0	0	1	1	0	0	0	0	0	1	0	0	0	0	0	0	0	0	0	1	1	1
LARP7	la-related protein 7	0	0	0	0	0	0	0	0	8	8	8	7	0	0	0	0	0	0	0	0	0	0	0	0	0	0	0	0
LIG3	DNA ligase 3	0	0	0	0	0	0	0	0	1	0	0	0	0	0	0	0	0	0	0	0	0	0	0	0	0	0	0	0
LRPPRC	leucine-rich PPR motif-containing protein, mitochondrial	6	6	6	4	1	1	1	0	5	6	5	4	6	4	9	5	9	8	9	10	4	3	5	4	13	12	15	15
LRRC59	leucine-rich repeat-containing protein 59	0	0	0	0	0	0	0	0	2	2	1	0	0	0	0	0	0	1	0	0	0	1	0	0	0	0	0	0
LSM14A	protein LSM14 homolog A	0	0	0	0	0	0	0	0	0	1	0	0	0	0	0	0	0	0	0	0	0	0	0	0	1	1	0	0
LSM7	U6 snRNA-associated Sm-like protein LSm7	1	0	0	0	0	0	0	0	0	0	0	0	0	0	0	0	0	0	0	0	0	0	0	0	0	1	0	1
LTBP1	latent-transforming growth factor beta-binding protein 1	0	0	0	0	0	0	0	0	0	0	0	0	0	1	0	0	0	0	0	0	0	0	0	0	0	0	0	0
LUZP1	leucine zipper protein 1	0	0	0	0	0	0	0	0	0	0	0	0	0	0	0	0	0	0	0	0	0	0	0	1	0	0	0	0
LYAR	cell growth-regulating nucleolar protein	0	0	0	0	0	0	0	0	0	0	0	0	0	0	0	0	1	0	0	1	0	0	0	0	0	0	0	0
MAP1B	microtubule-associated protein 1B	0	1	1	0	0	0	0	0	0	0	0	0	0	0	0	0	0	0	0	0	0	0	0	0	0	0	0	0
MATR3	matrin-3	2	2	2	2	0	0	0	0	3	3	2	2	4	4	3	3	3	3	3	3	3	2	4	2	3	4	3	3
MAZ	myc-associated zinc finger protein	1	1	1	1	0	0	0	0	0	0	1	1	0	0	0	0	1	1	1	1	0	0	0	1	0	0	0	0
MEPCE	7SK snRNA methylphosphate capping enzyme	0	0	0	0	0	0	0	0	1	1	3	3	0	0	0	0	0	0	0	0	0	0	0	0	0	0	0	0
MGA	MAX gene-associated protein	0	0	0	0	0	0	0	0	1	1	0	0	0	0	0	0	0	0	0	0	0	0	0	0	0	0	0	0
MOB2	HCCA2 protein	0	0	0	0	0	0	0	0	0	0	0	0	0	0	0	0	1	0	0	0	0	0	0	0	0	0	0	0
MOBKL1A|MOBKL1B	mps one binder kinase activator-like; 1A or 1B	0	0	0	0	0	0	0	0	1	0	0	0	0	0	0	0	0	0	0	1	0	0	0	0	0	0	0	0
MRPL11	39S ribosomal protein L11, mitochondrial; isoform b	1	1	0	0	0	0	0	0	0	0	0	1	0	1	0	1	0	0	0	0	0	0	0	0	0	0	0	0
MRPL12	39S ribosomal protein L12, mitochondrial	1	1	0	0	2	2	1	2	2	1	2	0	1	1	1	1	2	2	2	3	2	2	2	2	1	0	0	1
MRPL28	39S ribosomal protein L28, mitochondrial	0	0	0	0	0	0	0	0	0	1	0	0	0	0	0	0	1	1	1	1	0	0	0	0	0	0	0	0
MRPL3	39S ribosomal protein L3, mitochondrial	0	0	0	0	0	0	0	0	0	0	0	0	0	0	0	0	0	1	0	0	0	0	0	0	0	0	0	0
MRPL44	39S ribosomal protein L44, mitochondrial	0	0	0	0	0	0	0	0	0	0	0	0	0	1	1	1	0	1	1	1	0	0	0	0	0	0	0	1
MRPS9	28S ribosomal protein S9, mitochondrial	0	0	0	0	0	0	0	0	0	1	0	0	0	0	0	0	0	0	0	0	0	0	0	0	0	0	0	0
MSI1	RNA-binding protein Musashi homolog 1	1	1	0	0	2	2	0	1	2	1	2	2	0	0	0	0	0	0	0	1	0	0	0	0	1	1	2	2
MSI1|MSI2	RNA-binding protein Musashi homolog; 1 or 2	1	0	0	0	0	1	1	1	0	0	1	1	0	0	0	0	0	0	0	0	0	0	0	0	1	1	1	1
MSI2	RNA-binding protein Musashi homolog 2	1	0	2	1	2	5	5	5	4	3	3	3	0	0	0	0	3	2	3	3	0	0	0	0	3	3	4	3
MYCBP	C-Myc-binding protein	3	3	4	4	5	6	4	4	4	4	4	5	7	7	7	7	5	5	5	6	5	7	4	5	6	6	7	5
NAF1	hypothetical protein LOC92345	0	0	0	0	0	0	0	0	1	1	0	0	0	0	0	0	0	0	0	0	0	0	0	0	0	0	0	0
NAP1L1	nucleosome assembly protein 1-like 1	0	0	0	1	0	0	0	0	0	0	0	0	1	0	0	0	0	0	1	1	0	0	0	0	0	0	0	0
NCL	nucleolin	15	15	16	14	5	6	5	8	13	13	14	14	12	12	12	12	8	9	9	8	11	11	10	10	14	14	14	13
NKRF	NF-kappa-B-repressing factor	0	1	0	0	0	0	0	0	0	0	0	0	0	0	0	0	0	0	0	0	0	0	0	0	0	0	0	1
NONO	non-POU domain-containing octamer-binding protein; isoform 1	6	7	6	7	4	3	3	3	5	5	5	6	3	2	3	2	4	5	4	5	6	6	6	6	6	7	8	7
NPM1	nucleophosmin	0	0	0	1	1	1	1	1	1	1	1	1	1	1	1	1	1	1	1	1	1	1	1	1	1	1	1	1
NSUN2	tRNA (cytosine-5-)-methyltransferase NSUN2	0	0	0	0	0	0	0	0	1	1	0	0	0	0	0	0	0	0	0	0	0	0	0	0	0	0	0	0
NUDT21	cleavage and polyadenylation specificity factor subunit 5	0	1	0	0	0	0	0	0	1	1	1	1	1	1	1	1	0	0	0	0	0	0	0	0	2	2	1	1
OTUD4	OTU domain-containing protein 4; isoform 3	2	3	3	3	1	1	1	1	3	2	1	1	4	4	4	3	1	2	2	1	1	1	1	1	2	2	3	3
PABPC1	polyadenylate-binding protein 1	0	0	0	0	0	1	1	1	0	0	0	0	0	0	0	0	1	1	0	0	1	1	0	0	0	0	0	0
PABPC1|PABPC3|PABPC3	; testis-specific poly(A) -binding protein 3 or polyadenylate-binding protein 1 or polyadenylate-binding protein 3	0	0	0	0	1	0	0	0	0	0	0	0	0	0	0	0	1	2	0	1	1	1	0	1	0	0	0	0
PABPC1|PABPC4	polyadenylate-binding protein; 1 or 4	0	0	0	0	0	0	0	0	0	0	0	0	0	0	0	0	0	0	0	0	0	0	1	0	0	0	0	0
PABPN1	polyadenylate-binding protein 2	1	1	1	1	3	2	1	3	0	0	0	0	0	0	0	0	0	0	1	0	0	0	0	1	0	1	1	1
PARP1	poly [ADP-ribose] polymerase 1	0	0	0	0	2	2	2	2	7	7	5	6	0	0	0	1	4	9	5	5	4	5	3	4	0	0	0	0
PCBP1	poly(rC)-binding protein 1	1	1	1	1	0	0	0	0	0	0	0	0	0	0	0	0	0	0	0	0	0	0	0	0	0	0	0	0
PCBP1|PCBP2	poly(rC) -binding protein; 2 (isoform unknown) or 1	1	1	1	1	0	0	0	0	0	0	0	0	0	0	0	0	1	0	0	1	1	1	1	1	0	0	0	0
PCBP1|PCBP2|PCBP3|PCBP4	poly(rC) -binding protein; 1 or 2 or 3 or 4	1	1	1	1	0	0	0	0	0	0	0	0	0	0	0	0	0	0	0	0	0	0	0	0	0	0	0	0
PCBP2	poly(rC)-binding protein 2	1	1	1	1	0	0	0	0	0	0	0	0	1	1	1	0	0	0	0	0	1	1	1	1	1	0	0	0
PCBP2|PCBP3	poly(rC) -binding protein; 3 (isoform unknown) or 2 (isoform unknown)	1	1	1	1	0	0	0	0	1	1	0	0	0	0	0	0	1	1	1	1	1	1	1	1	0	0	0	0
PCSK1	neuroendocrine convertase 1	0	0	0	0	0	0	0	0	0	0	0	1	0	0	0	0	0	0	0	0	0	0	0	0	0	0	0	0
PGAM5	serine/threonine-protein phosphatase PGAM5, mitochondrial	0	0	0	0	0	0	0	0	0	0	0	0	0	0	0	0	1	0	0	1	0	0	1	0	0	0	0	0
PHF6	PHD finger protein 6	0	0	0	0	0	0	0	0	1	1	1	1	0	0	0	0	1	1	0	0	0	0	0	0	0	0	0	0
POLE3	DNA polymerase epsilon subunit 3	0	0	0	0	0	0	0	0	1	0	0	1	0	0	0	0	0	0	0	0	0	0	0	0	0	0	0	0
POLR3A	DNA-directed RNA polymerase III subunit RPC1	0	0	0	0	0	0	0	0	1	1	0	0	0	0	0	0	0	0	0	0	0	0	0	0	0	0	0	0
PPIL2	peptidyl-prolyl cis-trans isomerase-like 2	0	0	0	0	0	0	0	0	0	0	0	0	1	0	1	0	0	0	0	0	0	0	0	0	0	0	0	0
PPM1A	protein phosphatase 1A	0	0	0	0	0	0	0	0	0	0	0	0	0	0	1	0	0	0	0	0	0	0	0	0	0	0	0	0
PPM1B	protein phosphatase 1B; isoform 5	0	0	0	0	0	0	0	1	0	0	1	1	1	1	1	1	1	1	0	1	1	0	1	1	0	0	0	1
PREX2	DEP domain containing 2	0	0	0	0	0	0	0	0	0	0	0	0	0	1	0	0	0	0	0	0	0	0	0	0	0	0	0	0
PRKDC	DNA-dependent protein kinase catalytic subunit	0	1	0	0	0	0	0	0	4	3	3	2	0	0	0	0	0	0	0	0	0	0	0	0	0	0	0	1
PRKRA	interferon-inducible double stranded RNA-dependent protein kinase	0	0	0	0	2	1	1	1	0	0	0	0	1	0	0	0	0	0	0	0	0	0	1	1	1	0	0	0
PRMT1	protein arginine N-methyltransferase 1	2	2	2	1	3	2	2	2	0	1	1	0	2	4	3	2	0	1	0	0	0	1	1	0	2	1	2	1
PRMT1|PRMT8	protein arginine N-methyltransferase; 1	1	1	1	1	0	1	0	1	1	1	0	0	1	1	1	1	0	0	0	0	1	0	1	1	1	1	1	1
PRMT5	protein arginine N-methyltransferase 5	12	13	14	13	9	9	9	9	7	7	8	8	13	14	13	13	7	8	7	7	8	9	8	8	14	14	13	12
PRPF31	U4/U6 small nuclear ribonucleoprotein Prp31	6	6	5	5	7	8	6	5	7	9	9	8	6	5	6	6	7	8	6	6	6	5	5	5	6	6	6	5
PRPF8	pre-mRNA-processing-splicing factor 8	0	0	0	0	0	0	0	0	0	1	0	0	0	0	0	0	0	0	0	1	0	0	0	0	0	0	0	0
PRPS1|PRPS1L1	ribose-phosphate pyrophosphokinase; 1 or 3	1	1	1	1	1	1	1	1	1	1	1	0	2	1	1	1	1	1	1	1	1	1	1	1	1	1	1	1
PRPS1|PRPS2	ribose-phosphate pyrophosphokinase; 1 or 2	0	0	0	0	0	0	0	0	0	0	0	0	1	1	1	1	0	0	0	0	1	1	0	1	1	0	0	0
PRPSAP1	phosphoribosyl pyrophosphate synthase-associated protein 1	0	0	0	0	0	0	0	0	0	0	0	0	0	0	1	0	0	0	0	0	0	0	0	0	0	0	0	0
PRPSAP1|PRPSAP2	phosphoribosyl pyrophosphate synthase-associated protein; 1 or 2	0	0	0	0	0	0	0	0	0	0	0	0	0	1	1	1	0	0	0	0	0	0	0	0	0	0	0	0
PRPSAP2	phosphoribosyl pyrophosphate synthase-associated protein 2	0	1	0	1	0	0	0	1	0	0	0	0	1	1	1	1	1	0	0	1	2	1	1	2	0	0	0	0
PRR3	proline-rich protein 3; isoform b	0	0	0	0	0	0	0	0	0	0	0	0	0	0	0	0	1	1	1	1	0	0	0	0	0	0	0	0
PSMB3	proteasome subunit beta type-3	0	0	0	1	0	0	0	0	0	0	0	0	0	0	1	0	0	0	0	0	0	0	0	0	1	0	0	0
PSMC4	26S protease regulatory subunit 6B	0	1	0	1	0	0	0	0	0	0	0	0	0	0	0	0	0	0	0	0	0	0	0	0	0	0	0	0
PSPC1	paraspeckle component 1	0	1	1	0	0	0	0	0	2	1	1	0	0	0	0	0	1	1	1	1	1	1	0	1	1	0	1	1
PTBP1	polypyrimidine tract-binding protein 1; isoform a	7	6	6	7	1	1	0	0	6	7	7	6	8	8	8	8	7	7	7	7	7	6	7	5	7	5	6	7
PTS	6-pyruvoyl tetrahydrobiopterin synthase	0	0	0	0	1	0	0	0	0	0	0	0	0	0	0	0	1	1	0	0	0	1	0	0	0	0	0	0
PUM1	pumilio homolog 1	1	2	1	1	1	1	2	1	0	0	0	0	0	0	0	0	0	0	0	0	1	1	1	4	2	2	3	4
PUM1|PUM2	pumilio homolog; 1 or 2	2	1	2	2	2	2	1	2	0	0	0	0	0	0	0	0	0	0	0	0	2	2	2	2	2	2	1	1
PUM2	pumilio homolog 2	0	1	0	1	1	1	1	0	0	0	0	0	0	0	0	0	0	0	0	0	1	2	1	1	2	2	1	1
QARS	glutaminyl-tRNA synthetase	1	0	1	0	0	0	0	0	0	0	0	0	0	0	0	0	0	0	0	0	0	0	0	0	0	0	0	0
QPCTL	glutaminyl-peptide cyclotransferase-like protein	1	0	1	0	0	0	0	0	0	0	0	0	1	1	0	1	0	0	0	0	0	0	0	0	0	1	0	0
RALY|RALYL	RNA-binding; protein Raly or Raly-like protein	0	1	1	0	0	0	0	0	0	0	0	0	0	0	0	0	0	0	0	0	0	0	0	0	0	0	0	0
RBBP4|RBBP7	histone-binding protein; RBBP4 or RBBP7	0	0	0	0	0	0	0	0	0	0	1	0	0	0	0	0	0	0	0	0	0	0	0	0	0	0	0	0
RBM10	RNA-binding protein 10; isoform 2	7	7	6	5	4	5	5	4	6	4	5	4	7	7	6	7	5	5	5	5	4	4	5	4	7	5	7	6
RBM10|RBM5	RNA-binding protein; 10 or 5	1	1	1	1	1	1	1	1	1	1	1	1	1	1	1	1	1	1	1	1	1	1	1	1	1	1	1	1
RBM3	putative RNA-binding protein 3	0	1	1	1	0	0	0	0	0	0	0	0	0	0	0	0	0	0	1	1	0	0	0	0	0	0	0	0
RBM39	RNA-binding protein 39	0	2	1	2	0	0	0	0	0	0	0	0	0	0	0	0	0	0	0	1	0	0	0	0	0	0	0	0
RBMS1|RBMS2	RNA-binding motif, single-stranded-interacting protein; 1 or 2	0	0	0	0	0	0	0	0	0	0	0	0	0	0	0	0	0	0	0	1	1	1	1	1	0	0	0	0
RBMS1|RBMS3	RNA-binding motif, single-stranded-interacting protein; 1 or 3	0	0	0	0	0	0	0	0	0	0	0	0	0	1	1	1	1	1	1	1	2	1	2	1	0	0	0	0
RBMX	heterogeneous nuclear ribonucleoprotein G	0	0	0	0	0	0	0	1	0	0	0	0	0	0	0	0	1	0	1	1	0	0	0	0	0	0	0	0
RBMX|RBMXL2	; heterogeneous nuclear ribonucleoprotein G or RNA-binding motif protein, X-linked-like-2	1	0	0	0	0	0	1	1	0	0	0	0	0	0	0	0	0	0	0	1	0	0	0	0	0	0	0	0
RIOK1	serine/threonine-protein kinase RIO1; isoform 1	0	0	0	0	1	1	1	1	1	1	1	1	2	3	2	2	1	1	1	1	1	1	1	1	2	0	1	2
RNF219	hypothetical protein LOC79596	0	0	0	0	3	1	1	1	0	0	0	0	0	0	0	0	1	1	1	3	1	1	2	0	0	0	0	0
RNMTL1	RNA methyltransferase-like protein 1	1	1	1	1	0	0	0	0	2	2	0	0	0	1	0	0	0	0	0	1	0	0	0	0	0	0	0	0
RPL10A	60S ribosomal protein L10a	0	0	0	0	1	1	1	1	0	0	0	0	0	0	0	1	1	2	1	1	1	1	1	0	0	0	0	0
RPL11	60S ribosomal protein L11	0	0	1	1	2	2	3	3	2	2	1	1	1	0	1	0	1	3	2	1	1	2	0	0	1	0	0	1
RPL12	60S ribosomal protein L12	1	1	1	0	1	1	1	0	1	0	1	1	2	2	2	2	1	0	2	1	2	2	1	2	1	1	0	0
RPL13	ribosomal protein family	0	0	0	0	1	0	0	0	0	0	0	0	0	0	0	0	0	0	0	1	0	1	0	0	0	0	0	0
RPL13A	ribosomal protein family	0	0	0	0	1	1	1	0	0	0	0	1	0	0	0	0	1	0	0	0	1	1	1	1	0	0	0	0
RPL15	ribosomal protein L15 family	1	0	0	0	0	0	0	0	0	0	0	0	1	1	1	1	0	0	0	0	0	0	0	0	0	0	0	0
RPL17	ribosomal protein L17	1	1	2	2	2	1	1	2	0	0	2	2	0	0	0	1	3	3	2	3	2	2	3	3	1	1	1	1
RPL18	60S ribosomal protein L18	1	1	1	1	1	1	1	1	1	1	2	1	2	3	3	2	1	1	1	1	2	2	1	1	1	1	1	1
RPL19	60S ribosomal protein L19	0	0	1	0	0	0	0	0	0	0	0	0	1	0	0	0	1	0	1	1	0	0	0	1	0	0	0	0
RPL22	60S ribosomal protein L22	2	2	2	2	2	3	2	2	3	3	2	2	1	1	2	1	3	3	3	3	2	3	1	3	1	1	1	1
RPL23	60S ribosomal protein L23	1	1	1	0	1	1	1	0	2	2	2	2	0	0	0	0	2	1	2	2	2	1	2	2	0	0	0	0
RPL23A	60S ribosomal protein L23a	2	2	2	1	1	2	1	1	0	0	3	4	0	0	0	0	5	5	5	4	4	4	4	5	0	0	0	0
RPL24	60S ribosomal protein L24	1	1	1	0	0	1	0	1	2	2	2	2	0	0	0	0	2	2	2	2	0	0	1	0	0	0	0	0
RPL26|RPL26L1	ribosomal protein; L26 or L26-like 1	5	4	5	5	2	3	3	3	0	0	4	4	2	3	0	2	4	4	3	4	2	3	1	2	1	1	1	2
RPL27A	ribosomal protein L27a family	2	2	2	2	1	1	1	0	3	3	3	3	1	1	1	1	2	2	2	2	2	2	2	2	1	1	1	1
RPL28	60S ribosomal protein L28	1	0	1	1	1	1	1	0	2	2	1	1	2	2	2	3	1	1	2	2	2	2	2	2	1	1	1	2
RPL29	60S ribosomal protein L29	0	0	0	0	2	1	1	0	1	1	2	1	0	0	0	0	1	1	1	1	1	1	1	1	0	0	0	0
RPL29|RPL29P4	ribosomal protein L29; or pseudogene 4	1	1	1	1	0	0	0	0	0	0	0	0	1	1	1	1	0	0	0	0	0	0	0	0	1	1	1	1
RPL3	60S ribosomal protein L3	1	2	0	1	2	1	1	1	2	2	3	3	0	0	0	0	0	0	1	1	1	1	0	0	1	0	0	1
RPL30	60S ribosomal protein L30	1	2	0	0	0	0	1	0	0	0	0	0	1	1	1	1	0	0	0	0	1	1	0	0	1	1	1	1
RPL31	60S ribosomal protein L31	3	3	3	4	2	2	1	2	3	2	2	2	1	1	1	1	2	3	1	2	3	2	3	3	1	1	1	1
RPL35	60S ribosomal protein L35	1	1	1	1	0	0	1	0	1	1	1	1	0	0	0	0	1	1	1	1	1	2	1	1	0	0	0	0
RPL37A	60S ribosomal protein L37a	0	1	0	0	0	0	0	0	0	0	0	0	0	1	0	0	0	0	0	0	0	0	0	0	0	0	0	0
RPL38	60S ribosomal protein L38	0	0	0	0	0	0	0	0	1	1	1	1	0	0	0	0	0	0	0	0	1	1	1	0	0	0	0	0
RPL4	60S ribosomal protein L4	0	0	1	0	1	1	2	1	0	1	0	0	0	0	0	0	2	1	2	2	1	1	0	0	1	0	0	1
RPL5	60S ribosomal protein L5	1	1	1	1	3	3	1	3	0	1	1	2	2	2	2	1	4	4	3	3	4	5	3	3	1	1	1	1
RPL6	60S ribosomal protein L6	0	0	0	0	1	1	1	0	0	0	1	0	0	0	0	0	4	4	5	4	5	5	5	5	0	0	0	0
RPL7A	60S ribosomal protein L7a	2	2	2	2	1	1	1	2	0	0	2	0	2	3	2	2	1	1	2	1	3	3	2	3	2	2	1	2
RPL8	60S ribosomal protein L8	0	1	1	1	0	1	0	1	0	0	0	0	0	1	0	1	0	1	1	1	1	0	0	0	1	0	0	0
RPL9	60S ribosomal protein L9	2	1	1	2	1	1	0	0	0	0	0	0	0	1	1	1	0	0	1	1	2	2	1	0	0	0	0	0
RPLP0	60S acidic ribosomal protein P0	0	0	1	0	0	0	0	0	0	0	0	0	1	1	0	0	0	0	0	0	0	0	0	0	0	0	0	0
RPLP0|RRP1B	; ribosomal protein P0 or similar to ribosomal protein P0	2	1	1	1	2	2	1	2	2	2	2	3	3	3	3	3	3	3	3	3	3	3	3	4	2	1	0	0
RPLP1	60S acidic ribosomal protein P1; isoform 1	0	0	0	0	1	1	1	1	0	0	0	1	0	0	0	0	1	1	0	0	1	0	1	0	0	0	0	0
RPLP2	60S acidic ribosomal protein P2	2	2	2	2	1	3	2	3	2	3	2	2	1	1	2	2	4	2	4	3	3	3	4	2	1	1	1	1
RPP25	ribonuclease P protein subunit p25	0	0	0	0	0	0	0	0	0	0	0	0	0	0	1	1	0	0	0	0	0	0	0	0	2	2	2	2
RPS10	40S ribosomal protein S10	1	1	1	0	1	1	0	1	0	0	0	0	0	1	0	0	1	0	0	0	0	0	0	0	0	0	0	0
RPS11	40S ribosomal protein S11	1	1	1	1	0	2	2	2	2	2	2	2	1	2	1	1	3	2	2	2	2	2	2	2	1	2	1	1
RPS12	40S ribosomal protein S12	1	1	1	1	0	1	0	1	0	0	0	0	1	1	1	1	0	0	0	0	0	1	0	1	1	1	1	1
RPS13	40S ribosomal protein S13	1	1	1	1	1	1	0	0	1	1	1	1	1	1	1	1	1	1	1	1	1	1	1	1	0	1	1	1
RPS14	40S ribosomal protein S14	0	0	0	0	0	0	0	0	1	1	1	1	0	0	0	0	0	0	0	0	1	0	0	0	0	0	0	0
RPS15	40S ribosomal protein S15	0	1	0	0	0	0	0	0	1	1	0	0	1	1	0	1	1	1	1	1	0	0	0	0	1	0	0	0
RPS15A	40S ribosomal protein S15a	1	0	0	0	1	1	1	1	1	1	1	1	1	0	1	0	1	1	1	1	1	1	1	1	0	0	0	0
RPS16	ribosomal protein family	0	0	0	0	1	1	1	1	1	0	0	0	0	0	1	1	1	1	0	0	1	1	1	1	0	1	1	0
RPS17	ribosomal protein S17 family	0	0	0	0	0	0	0	0	0	0	0	0	1	0	0	1	0	1	0	1	1	1	0	1	0	0	0	0
RPS18	ribosomal protein family	1	0	1	1	1	1	1	1	0	0	0	0	1	1	1	1	1	0	1	1	1	1	1	1	1	1	1	1
RPS19	40S ribosomal protein S19	0	1	0	0	1	1	1	1	2	1	1	2	1	1	1	0	1	2	1	2	2	1	1	1	1	0	0	0
RPS2	40S ribosomal protein S2	2	3	2	2	1	3	0	2	1	1	0	1	4	4	3	3	2	2	2	2	1	3	1	2	3	2	2	3
RPS20	40S ribosomal protein S20	0	0	0	0	1	1	1	1	0	0	0	0	0	1	0	0	0	0	0	0	1	1	1	0	0	0	0	0
RPS21	40S ribosomal protein S21	1	1	1	1	0	0	0	0	0	0	0	0	1	1	1	1	1	0	1	1	0	0	0	1	1	1	1	1
RPS23	40S ribosomal protein S23	1	2	1	2	2	1	2	2	1	1	2	1	1	1	2	2	3	1	2	2	1	2	2	2	0	0	0	0
RPS24	40S ribosomal protein S24	1	1	1	1	1	1	1	1	1	1	2	1	0	1	0	0	1	1	1	1	1	1	1	1	1	1	1	1
RPS25	ribosomal protein S25 family	1	1	1	1	1	1	1	1	0	2	0	0	2	1	1	2	1	1	1	1	2	1	1	1	1	1	1	1
RPS27|RPS27L	ribosomal protein S27 family	0	0	0	0	0	0	0	0	1	0	0	0	0	0	0	0	1	1	1	1	0	0	0	1	0	0	0	0
RPS27A|UBA52|UBB|UBC	ubiquitin family	1	1	1	1	1	1	1	1	2	2	2	2	1	2	2	2	2	2	3	3	2	2	2	2	1	2	2	1
RPS3	40S ribosomal protein S3	1	1	2	2	1	1	2	2	2	2	0	0	2	2	3	2	2	2	2	2	2	2	2	2	1	0	1	0
RPS3A	40S ribosomal protein S3a	0	0	0	0	2	1	2	2	1	2	1	0	2	2	3	2	4	2	4	3	2	1	2	1	1	2	1	1
RPS4X	40S ribosomal protein S4, X isoform	1	1	0	1	1	1	1	2	2	2	0	0	1	1	2	1	2	2	2	2	2	2	2	2	1	0	1	0
RPS4X|RPS4Y1|RPS4Y2	40S ribosomal protein S4; X isoform or Y isoform 1 or Y isoform 2	0	0	1	1	1	1	1	1	1	1	1	1	1	1	1	1	1	1	1	1	1	1	1	1	1	1	1	1
RPS4X|RPS4Y2	40S ribosomal protein S4; X isoform or Y isoform 2	0	1	0	0	0	1	0	0	0	0	0	0	1	1	1	1	0	0	0	0	0	0	0	0	1	0	0	1
RPS6	40S ribosomal protein S6	0	0	0	1	1	0	0	0	0	0	1	0	0	0	0	0	1	1	1	0	1	1	1	1	0	0	0	0
RPS7	40S ribosomal protein S7	4	4	4	4	3	3	4	4	3	2	2	4	4	4	4	3	4	3	4	3	3	4	3	4	4	4	3	4
RPS8	ribosomal protein S8 family	0	0	0	0	0	1	1	1	1	0	1	0	1	1	1	2	1	1	1	1	1	0	1	1	0	0	0	0
RPS9	40S ribosomal protein S9	1	1	1	1	1	1	1	3	3	3	2	3	0	1	1	1	2	2	4	2	2	3	3	3	0	0	1	1
RRP1B	ribosomal RNA processing protein 1 homolog B	0	0	0	0	0	0	0	0	2	2	3	3	0	0	0	0	0	0	0	0	0	0	0	0	0	0	0	0
RSL1D1	ribosomal L1 domain-containing protein 1	1	0	0	0	0	0	0	0	0	0	0	0	0	0	0	0	0	0	0	0	0	0	0	0	0	0	0	0
SAMD4B	protein Smaug homolog 2	0	0	0	0	0	0	0	0	0	0	0	0	0	0	0	0	0	0	0	1	0	0	0	0	0	0	0	0
SART3	squamous cell carcinoma antigen recognized by T-cells 3	0	0	0	0	0	0	0	0	2	3	0	0	0	0	0	0	0	0	0	0	0	0	0	0	0	0	0	0
SATB2	DNA-binding protein SATB2	1	0	0	1	0	0	0	0	0	0	0	0	0	1	1	0	0	0	0	0	0	0	0	0	1	1	0	1
SERBP1	plasminogen activator inhibitor 1 RNA-binding protein	0	0	0	0	1	1	1	1	1	1	0	0	1	0	0	1	1	1	1	1	0	0	1	0	0	0	0	0
SF3B1	splicing factor 3B subunit 1	3	2	1	1	0	0	0	0	0	0	0	0	2	1	1	0	0	0	0	0	0	0	0	0	2	1	2	1
SF3B2	splicing factor 3B subunit 2	0	0	0	0	0	0	0	0	2	1	0	0	0	0	0	0	0	0	0	0	0	0	0	0	0	0	0	0
SF3B3	splicing factor 3B subunit 3	0	0	0	0	0	0	0	0	0	0	0	0	0	2	0	1	0	0	0	0	0	0	0	0	0	0	0	0
SF3B4	splicing factor 3B subunit 4	1	2	2	2	0	0	0	0	1	1	0	0	1	2	2	2	0	1	1	1	0	0	0	0	1	2	2	2
SFPQ	splicing factor, proline- and glutamine-rich	4	4	4	4	4	4	3	3	5	5	5	5	2	3	2	2	5	4	5	4	5	4	5	5	4	4	5	4
SKIV2L2	superkiller viralicidic activity 2-like 2	0	0	0	0	0	0	0	0	1	0	0	0	0	0	0	0	0	0	0	0	0	0	0	0	0	0	0	0
SKP1	S-phase kinase-associated protein 1; isoform b	1	1	1	1	1	2	0	0	0	0	0	0	1	1	1	1	1	1	1	2	0	0	0	0	1	1	1	1
SMARCA1|SMARCA5	; probable global transcription activator SNF2L1 or SWI/SNF-related matrix-associated actin-dependent regulator of	0	0	0	0	0	0	0	0	1	1	1	1	0	0	0	0	0	0	0	0	0	0	0	0	0	0	0	0
SMARCA5	SWI/SNF-related matrix-associated actin-dependent regulator of	0	0	0	0	0	0	0	0	4	5	1	2	0	0	0	0	0	0	0	0	0	0	0	0	0	0	0	0
SMN1|SMN2	survival motor neuron; protein	0	0	0	0	1	1	1	1	1	1	1	1	1	1	1	1	0	0	0	0	1	1	1	1	1	1	1	1
SNRNP70	U1 small nuclear ribonucleoprotein 70 kDa	0	0	0	0	4	4	3	4	0	1	2	2	0	0	0	0	0	0	0	0	0	0	0	0	3	2	2	2
SNRPA	U1 small nuclear ribonucleoprotein A	0	0	0	0	3	3	3	3	0	0	0	0	1	1	1	1	0	1	0	1	0	0	0	0	2	2	2	2
SNRPA|SNRPB2	; U1 small nuclear ribonucleoprotein A or U2 small nuclear ribonucleoprotein B''''	0	0	0	0	0	0	0	0	0	0	0	0	0	0	0	0	0	0	0	0	0	0	1	0	1	0	0	0
SNRPA1	U2 small nuclear ribonucleoprotein A''	1	1	1	0	0	0	0	0	0	0	0	0	0	0	0	1	0	1	1	2	8	7	4	7	0	0	0	0
SNRPB|SNRPN	small nuclear ribonucleoprotein-associated; proteins B and B'' or protein N	0	0	0	0	0	0	0	0	0	0	0	0	1	1	1	1	0	0	0	0	0	0	0	0	1	0	1	0
SNRPB2	U2 small nuclear ribonucleoprotein B''''	1	1	1	1	0	0	0	0	1	1	0	0	1	0	0	1	2	3	3	1	5	3	5	5	0	0	1	0
SNRPC	U1 small nuclear ribonucleoprotein C	0	0	0	0	1	1	1	1	0	0	0	0	0	0	0	0	0	0	0	0	0	0	0	0	1	1	1	1
SNRPD1	small nuclear ribonucleoprotein Sm D1	1	1	1	0	0	0	0	0	0	0	1	1	1	1	1	1	0	0	0	0	0	0	0	0	1	1	1	1
SNRPD2	small nuclear ribonucleoprotein Sm D2; isoform 2	3	2	2	2	4	4	4	3	2	2	3	3	3	4	4	4	2	2	2	1	3	3	1	2	4	3	3	4
SNRPD3	small nuclear ribonucleoprotein Sm D3	1	1	1	1	1	1	1	1	1	1	1	1	1	1	1	1	1	1	1	1	1	1	1	1	1	1	1	1
SNRPE|SNRPEL1	small nuclear ribonucleoprotein; E or polypeptide E-like 1	0	0	0	0	1	0	1	0	0	1	1	1	0	0	0	0	0	0	0	0	0	0	1	0	0	0	0	0
SNRPF	small nuclear ribonucleoprotein F	0	0	0	0	1	2	1	1	0	0	0	0	0	0	0	0	0	0	0	0	0	0	0	0	1	1	1	1
SPIN1	spindlin-1	0	0	1	1	2	1	1	1	1	1	1	1	1	1	1	1	2	2	2	2	1	1	1	1	2	2	1	2
SPIN1|SPIN2A|SPIN2B|SPIN3	; spindlin-1 or spindlin-2A or spindlin-2B or spindlin-3	2	2	2	2	2	2	1	1	1	1	1	1	2	2	2	2	2	2	2	1	2	2	2	2	2	2	2	2
SPIN1|SPIN2A|SPIN2B|SPIN3|SPIN4	; spindlin-1 or spindlin-2A or spindlin-2B or spindlin-3 or spindlin-4	1	1	1	1	0	0	0	1	1	1	1	1	1	1	1	1	1	1	1	1	1	1	1	1	1	1	1	1
SPIN1|SPIN3	; spindlin-1 or spindlin-3	2	2	2	2	2	2	2	2	2	2	2	2	2	2	2	2	2	2	1	2	1	2	2	2	2	2	2	2
SPTAN1	spectrin alpha chain, brain	0	0	0	0	0	0	0	0	0	0	0	0	0	0	0	1	0	0	0	0	0	0	0	0	0	0	0	0
SR140	U2-associated protein SR140	1	1	1	1	0	0	0	0	0	0	0	0	1	0	0	0	0	0	1	0	0	0	0	0	1	1	1	1
SRBD1	S1 RNA-binding domain-containing protein 1	1	1	1	1	0	0	0	0	2	3	0	0	3	3	3	4	1	0	0	1	0	1	2	2	1	1	1	1
SRP14	signal recognition particle 14 kDa protein	1	2	2	2	0	0	0	1	1	2	1	1	2	2	1	2	3	2	2	2	2	1	1	1	1	1	1	1
SRP9	signal recognition particle 9 kDa protein	3	2	2	2	0	0	1	0	1	1	1	1	2	2	2	2	1	0	0	0	0	1	0	0	0	1	1	1
SRPK1	serine/threonine-protein kinase SRPK1	1	1	1	1	0	0	0	0	1	1	0	0	0	0	0	0	0	0	0	0	0	0	0	0	0	0	0	1
SRPK2	serine/threonine-protein kinase SRPK2; isoform b	0	0	0	0	0	0	0	0	1	0	0	0	0	0	0	0	0	0	0	0	0	0	0	0	0	0	0	0
SRSF1	splicing factor, arginine/serine-rich 1	0	0	0	0	0	0	0	0	0	0	0	0	0	0	0	0	0	0	1	0	0	0	0	0	0	0	0	0
SRSF3	splicing factor, arginine/serine-rich 3	0	0	0	0	0	0	0	0	1	0	0	0	0	0	0	0	0	0	1	0	1	0	0	0	0	0	0	0
SRSF7	splicing factor, arginine/serine-rich 7	1	0	0	1	1	0	0	1	1	1	0	0	0	0	0	0	0	0	0	0	0	1	0	0	1	1	1	1
SSB	lupus La protein	13	13	13	12	3	2	2	2	14	14	13	12	9	11	9	10	1	1	2	2	5	4	4	4	4	5	6	6
STAU1	double-stranded RNA-binding protein Staufen homolog 1	6	6	6	6	6	6	6	6	7	7	6	6	5	4	4	4	5	6	5	5	6	5	6	6	5	5	5	5
STAU2	double-stranded RNA-binding protein Staufen homolog 2	1	0	0	0	1	1	2	1	0	1	0	0	1	1	1	0	0	0	0	0	0	0	0	1	0	0	0	0
STK38	serine/threonine-protein kinase 38	1	3	2	3	4	5	5	5	3	4	3	3	5	5	6	5	4	6	6	5	2	3	4	3	3	4	4	5
STK38|STK38L	serine/threonine-protein kinase; 38 or 38-like	4	4	3	4	4	3	4	4	3	3	3	4	4	5	4	4	3	2	3	3	4	4	4	4	4	4	4	4
STK38L	serine/threonine-protein kinase 38-like	1	1	1	1	0	0	0	0	1	1	1	1	1	1	1	1	2	1	1	1	1	1	1	1	1	1	1	1
STRAP	serine-threonine kinase receptor-associated protein	0	0	0	0	0	1	0	2	3	2	4	5	0	0	0	0	1	1	1	0	0	0	0	0	0	0	1	1
STRBP	spermatid perinuclear RNA-binding protein	2	0	2	2	3	2	1	2	0	0	0	0	1	1	1	1	2	1	1	1	1	1	1	1	2	2	2	2
SYNCRIP	heterogeneous nuclear ribonucleoprotein Q	10	11	10	10	12	12	12	12	9	8	8	9	9	10	9	9	11	10	10	11	11	11	10	10	12	11	12	11
SYNE1	nesprin-1	0	0	0	0	0	0	0	1	0	0	0	1	0	0	0	0	0	0	0	1	0	0	0	0	0	0	0	0
TARBP2	RISC-loading complex subunit TARBP2	1	0	0	1	2	2	1	1	1	2	0	1	1	1	1	1	1	1	1	1	2	2	1	2	0	0	0	1
TARDBP	TAR DNA-binding protein 43	1	0	0	0	2	3	3	2	0	0	0	0	0	0	0	0	0	0	0	0	0	0	0	0	0	0	0	0
TCP1	T-complex protein 1 subunit alpha; isoform b	0	0	0	0	0	0	0	0	0	0	0	0	1	1	0	1	0	0	0	0	0	0	0	0	0	0	0	0
TDRD6	tudor domain-containing protein 6	0	1	1	1	0	0	0	0	0	0	0	0	1	0	1	1	0	0	0	0	0	0	0	0	1	1	1	1
TFAM	transcription factor A, mitochondrial	0	0	0	0	0	0	0	0	1	1	3	2	0	0	0	1	2	1	1	1	0	0	1	0	1	0	0	1
THOC4	THO complex subunit 4	1	2	1	1	0	0	0	0	2	3	3	3	1	1	0	1	1	1	1	1	2	2	2	2	1	1	1	1
THRAP3	thyroid hormone receptor-associated protein 3	2	4	5	5	8	10	9	9	6	6	2	3	10	10	12	11	9	9	10	9	5	5	5	5	6	8	4	7
TIA1|TIAL1	nucleolysin; TIA-1 isoform p40	1	0	1	1	0	0	0	0	0	0	0	0	0	0	0	0	0	0	0	0	0	0	0	0	0	1	1	1
TIAL1	nucleolysin TIAR	2	2	2	1	0	1	0	0	0	0	0	0	0	0	0	0	0	0	0	0	0	0	0	0	1	1	2	1
TOP1	DNA topoisomerase 1	0	0	1	1	0	0	0	0	3	2	1	0	0	0	0	0	1	1	3	3	0	1	1	1	0	0	0	0
TRAV20	T cell receptor alpha variable 20	0	0	0	0	0	0	0	0	0	0	0	0	0	0	0	0	0	0	0	0	0	0	0	0	0	0	1	0
TRIM21	E3 ubiquitin-protein ligase TRIM21	1	2	2	1	2	2	2	1	1	0	0	1	2	1	1	2	3	2	3	2	1	0	2	2	2	2	2	2
TRIM25	E3 ubiquitin/ISG15 ligase TRIM25	1	1	1	1	0	1	0	1	1	2	0	0	0	0	0	0	0	0	0	0	0	1	1	0	0	0	0	0
TRIM28	transcription intermediary factor 1-beta	0	0	0	0	0	0	0	0	4	4	1	1	0	0	0	0	1	1	0	0	0	0	0	0	0	0	0	0
TRMT6	tRNA (adenine-N(1)-)-methyltransferase non-catalytic subunit TRM6	1	1	1	2	0	0	0	0	1	2	0	0	2	0	0	1	0	1	0	0	0	0	0	0	0	0	0	0
TSN	translin	0	0	0	0	0	0	0	0	0	0	0	0	0	0	0	0	0	0	1	1	0	0	0	0	0	0	0	0
TUBB|TUBB2A|TUBB2B|TUBB2C	tubulin; beta chain or beta-2A chain or beta-2B chain or beta-2C chain	0	0	0	0	0	0	0	0	0	0	0	0	0	0	0	0	1	1	0	0	0	0	0	0	0	0	0	0
TUBB|TUBB2A|TUBB2B|TUBB2C|TUBB3|TUBB4|TUBB6	tubulin; beta chain or beta-2A chain or beta-2B chain or beta-2C chain or beta-3 chain or beta-4 chain or beta-6 chain	0	0	0	0	0	0	0	0	0	0	0	0	0	0	0	0	0	0	0	1	0	0	0	0	0	0	0	0
TUBB|TUBB2A|TUBB2B|TUBB2C|TUBB3|TUBB6	tubulin; beta chain or beta-2A chain or beta-2B chain or beta-2C chain or beta-3 chain or beta-6 chain	0	0	0	0	0	0	0	0	0	0	0	0	0	0	0	0	0	0	0	0	0	0	0	1	0	0	0	0
TXN	thioredoxin	1	1	1	1	2	2	2	1	1	1	0	0	1	1	1	1	1	1	1	1	2	2	2	2	1	1	1	1
U2AF1|U2AF1L4	splicing factor U2AF; 35 kDa subunit or 26 kDa subunit	1	1	1	1	0	0	0	0	0	0	0	0	0	0	0	0	1	1	1	1	0	0	0	0	1	1	1	1
U2AF2	splicing factor U2AF 65 kDa subunit; isoform b	3	3	4	2	0	0	0	0	0	0	0	0	0	0	0	0	0	0	0	0	0	0	0	0	3	4	5	5
UBA52	ubiquitin-60S ribosomal protein L40	1	0	1	1	0	0	0	0	0	0	1	0	0	0	1	0	1	1	1	0	0	1	0	0	0	0	0	1
UBC	polyubiquitin-C	0	0	0	0	0	0	0	0	0	0	0	0	0	0	0	0	0	0	1	0	0	0	0	0	0	0	0	0
USP15	ubiquitin carboxyl-terminal hydrolase 15	1	1	1	0	0	0	0	0	0	1	0	0	1	1	0	1	0	0	0	0	0	0	0	0	1	1	1	1
VCP	transitional endoplasmic reticulum ATPase	0	0	0	1	0	0	0	0	0	0	0	0	0	1	0	0	0	0	0	0	0	0	0	0	0	0	0	0
WARS	tryptophanyl-tRNA synthetase, cytoplasmic	0	0	0	0	1	0	1	0	0	1	0	0	0	0	0	0	0	1	1	0	0	0	0	0	0	0	0	0
WBP4	WW domain-binding protein 4	0	0	0	0	1	0	0	0	0	0	1	0	1	1	1	1	1	0	0	1	0	0	2	0	0	0	0	0
WDR77	methylosome protein 50	1	1	1	1	1	1	1	1	1	1	1	1	1	1	1	1	1	1	1	1	1	1	1	1	1	1	1	1
XRCC5	X-ray repair cross-complementing protein 5	13	13	12	13	6	6	4	5	18	18	17	20	12	11	11	10	7	6	6	4	7	7	9	9	13	13	13	15
XRCC6	X-ray repair cross-complementing protein 6	8	8	8	8	4	5	5	4	11	12	9	11	5	6	6	6	2	2	3	2	5	6	5	4	10	13	11	11
YBX1	nuclease-sensitive element-binding protein 1	1	2	2	2	2	2	2	2	3	3	2	2	3	3	4	4	3	3	3	3	3	2	2	3	3	3	3	3
YWHAE	14-3-3 protein epsilon	0	0	1	1	0	0	0	0	0	0	0	0	0	0	0	0	0	0	0	0	0	0	0	0	1	1	0	0
ZC3H7B	zinc finger CCCH domain-containing protein 7B	0	0	0	0	0	0	0	0	0	0	0	0	0	0	2	1	0	0	0	0	0	0	0	0	0	0	0	0
ZC3HAV1	zinc finger CCCH-type antiviral protein 1	1	1	1	1	0	0	0	0	1	1	1	1	0	0	0	0	0	0	0	0	0	0	0	1	1	0	1	0
ZFP36L1	butyrate response factor 1	0	0	0	0	0	0	0	0	0	0	0	0	0	0	0	0	0	0	0	0	1	1	1	1	0	0	0	0
ZFP36L2	butyrate response factor 2	0	0	0	0	0	0	0	0	0	0	0	0	0	0	0	0	0	0	0	0	1	2	2	3	0	0	0	0
ZFR	zinc finger RNA-binding protein	0	0	0	0	0	0	1	0	0	0	0	0	0	0	0	0	1	2	0	1	1	1	1	0	1	0	0	0
ZNF121	zinc finger protein 121	1	0	0	1	0	0	0	0	0	0	0	0	1	1	1	0	0	0	0	0	0	1	0	0	0	1	1	1
ZNF346	zinc finger protein 346	4	5	5	5	4	4	4	5	1	0	1	0	5	5	5	5	1	2	1	1	3	3	3	3	4	5	4	4
